# Supplementary material for: PhaSePro: the database of proteins driving liquid–liquid phase separation
Source: Nucleic Acids Res. 2019 Oct 15;48(D1):D360–7. doi: 10.1093/nar/gkz848 (PMC7145634; doi:10.1093/nar/gkz848)
Supplement: gkz848_Supplemental_Files [file gkz848_supplemental_files.zip]

Archive with 2 entries (2 files):
- Supplementary_tables_1-4.xlsx
- Supplementary_tables_5-6.xlsx
