# Supplementary material for: PhaSePro: the database of proteins driving liquid–liquid phase separation
Source: Nucleic Acids Res. 2019 Oct 15;48(D1):D360–7. doi: 10.1093/nar/gkz848 (PMC7145634; doi:10.1093/nar/gkz848)
Supplement: gkz848_Supplemental_Files [file gkz848_supplemental_files.zip › Supplementary_tables_1-4.xlsx]

## Sheet: Table S1
Table S1
Functional class of membraneless organelle*
1 - activation/nucleation/signal amplification/bioreactor	MOs that activate reactions based on high local concentration of the components
2 - inactivation/separation/molecular shield	MOs that inactivate reactions by sequestering some of the required components while keeping others outside
3 - protective storage/reservoir	MOs that form to store/protect molecules in an inactive state for a certain period of time, eg. during stress
4 - biomolecular filter/selectivity barrier	MOs whose primary function is the selective concentration of certain molecules
5 - sensor	MOs which form/dissolve on environmental changes (pH, temperature, stress etc.) to signal them to the cell
6 - regulator of spatial patterns	MOs which act as markers of cell polarity, e.g. help asymmetric cell divisions
7 - memory device	MOs whose primary function is to act as long-lasting molecular footprints of past external/internal signals
8 - mechanical property exploitation	MOs whose primary function is dependent on the mechanical/elastic properties of the condensate itself
* Note: the above list is based on the functional classification of MOs proposed in the following articles: PMID:28808090, PMD:28864230, PMID:30826453, PMID:30682370.

## Sheet: Table S2
Table S2
Molecular interaction types contributing to LLPS*
1 – multivalent domain-motif interactions (eg. SH3 domains and proline-rich motifs)
2 – multivalent domain-PTM interactions (eg. SH2 domain - pY, UBA domain - ubiquitin, domains recognising histones with specific modifications)
3 – discrete oligomerization (via ordinary oligomerization domains; defined number of monomers/valency)
4 – linear oligomerization/self-association (undefined number of monomers/valency)
5 – coiled-coil formation
6 – helix-helix interaction driven oligomerization (e.g. formation of helical bundles)
7 – prion-like aggregation (typically Q/N rich regions)
8 – formation of amyloid-like/cross-beta/kinked/stacked beta-sheet structures
9 – protein-RNA interaction (often multivalent)
10 – protein-DNA interaction (often multivalent)
11 – simple coacervation of hydrophobic residues
12 – complex coacervation (IDRs with high net charge and large global dimensions form condensed droplets with oppositely charged polymers)
13 – electrostatic (cation-anion) interaction (typically claimed when blocks of opposite charges alternate)
14 – cation-π (cation-pi) interactions
15 – π-π (pi-pi) interactions
16 – dipole-dipole interactions
17 – RNA base pairing/RNA self-assembly
18 – weak electrostatic or hydrophobic interactions between folded domains (like Pab1 RRMs without RNA)
19 – gelation (formation of a system-spanning gel instead of condensed droplets)
* Note: the above list is based on the classification of interaction types detaild in the following article: PMID:30099026.

## Sheet: Table S3
Table S3
Determinants and mechanisms of LLPS formation
Membrane cluster
Partner-dependent
RNA-dependent
PTM required for LLPS
Domain-motif interactions involved
Discrete oligomerization involved

## Sheet: Table S4
Table S4
The experimental observations supporting the liquid material state of the condensates
1 - dynamic movement/reorganization of molecules within the droplet (e.g. FRAP on parts of the condensate, NMR)
2 - dynamic exchange of molecules with surrounding solvent (e.g. FRAP on full condensate)
3 - morphological traits (e.g. round shape, fusion of droplets, wetting)
4 - rheological traits (material properties e.g. viscosity, surface tension, molecular network mesh size)
5 - sensitivity to 1,6-hexanediol
6 - temperature-dependence
7 - reversibility of formation and dissolution (with changes in environmental conditions)
8 - other (none of the above, but supports the liquid material state)
