# Supplementary material for: PhaSePro: the database of proteins driving liquid–liquid phase separation
Source: Nucleic Acids Res. 2019 Oct 15;48(D1):D360–7. doi: 10.1093/nar/gkz848 (PMC7145634; doi:10.1093/nar/gkz848)
Supplement: gkz848_Supplemental_Files [file gkz848_supplemental_files.zip › Supplementary_tables_5-6.xlsx]

## Sheet: Table S5
Table S5
GO terms used in the description of the type of membraneless organelles.
Name used in PhaSePro (‘Organelle’), taken from the literature	Mapped GO entry
cytoplasmic stress granule	cytoplasmic stress granule GO:0010494
cytoplasmic protein granule	intracellular non-membrane-bounded organelle GO:0043232
nuclear body	nuclear body GO:0016604
cytoplasmic ribonucleoprotein granule	cytoplasmic ribonucleoprotein granule GO:0036464
nucleolus	nucleolus GO:0005730
cytoplasmic viral factory	cytoplasmic viral factory GO:0039714
P-body	P-body GO:0000932
nuclear protein granule	intracellular non-membrane-bounded organelle GO:0043232
heterochromatin	heterochromatin GO:0000792
enhanceosome	enhanceosome GO:0034206
viroplasm	viroplasm viral factory GO:0039716
TCR signalosome	TCR signalosome GO:0036398
selective hydrogel-like meshwork formed by FG-nucleoporins in nuclear pore central channel	nuclear pore central transport channel GO:0044613
Sec body	intracellular non-membrane-bounded organelle GO:0043232
P granule	P granule GO:0043186
paraspeckle	paraspeckles GO:0042382
nuclear pore central transport channel	nuclear pore central transport channel GO:0044613
membrane cluster	protein-containing complex GO:0032991
LAT signalosome	TCR signalosome GO:0036398
Arp2/3 protein complex	Arp2/3 protein complex GO:0005885
actin cortical patch	actin cortical patch GO:0030479
Sup35 condensate	intracellular non-membrane-bounded organelle GO:0043232
SPOP/DAXX body	intracellular non-membrane-bounded organelle GO:0043232
Sam68 nuclear bodies (SNBs)	nuclear body GO:0016604
robustly E2-activated enhancers (MegaTrans) enhancers	enhanceosome GO:0034206
RNA polymerase II, holoenzyme	RNA polymerase II, holoenzyme GO:0016591
RISC complex	RISC complex GO:0016442
ribonucleoprotein complex	ribonucleoprotein complex GO:1990904
presynaptic cytosol	presynaptic cytosol GO:0099523
postsynaptic density	postsynaptic density GO:0014069
POLII clusters	RNA polymerase II, holoenzyme GO:0016591
nuclear speckle	nuclear speck GO:0016607
nuclear bodies that occur at super enhancers in mESCs	nuclear body GO:0016604
neuronal ribonucleoprotein granule	neuronal ribonucleoprotein granule GO:0071598
Negri body	cytoplasmic viral factory GO:0039714
mitochondrial cloud	mitochondrial cloud GO:0032019
miRISC	RISC complex GO:0016442
micro-ribonucleoprotein complex	RISC complex GO:0016442
GW-body	cytoplasmic ribonucleoprotein granule GO:0036464
germ plasm	germ plasm GO:0060293
Ftsz-rich droplets at specific chromosomal DNA sites	nuclear body GO:0016604
euchromatin	euchromatin GO:0000791
dense fibrillar component	dense fibrillar component GO:0001651
basal Numb-Pon crescent in dividing neuroblasts	intracellular non-membrane-bounded organelle GO:0043232
Balbiani body	mitochondrial cloud GO:0032019
a matrix holding together clusters of synaptic vesicles (SVs)	presynaptic cytosol GO:0099523
TIS granule	cytoplasmic ribonucleoprotein granule GO:0036464
synaptosome, neuron projection	neuron projection GO:0043005
Std1 bodies	intracellular non-membrane-bounded organelle GO:0043232
spindle matrix	spindle matrix GO:1990047
small RNA amplification complex	mutator focus GO:1990633
pyrenoid	pyrenoid GO:1990732
PML body	PML body GO:0016605
pi-body	pi-body GO:0071546
pericentriolar material	pericentriolar material GO:0000242
PcG protein complex	PcG protein complex GO:0031519
PcG chromatin condensates	PcG protein complex GO:0031519
p62 body	inclusion body GO:0016234
not known	intracellular non-membrane-bounded organelle GO:0043232
mutator focus	mutator focus GO:1990633
liquid-like DYRK3 speckles	intracellular non-membrane-bounded organelle GO:0043232
intracellular DNA/protein granule	intracellular non-membrane-bounded organelle GO:0043232
inclusion body	inclusion body GO:0016234
granular component	granular component GO:0001652
galectin lattice	protein complex involved in cell-cell adhesion GO:0098635
galectin complex	galectin complex GO:1990724
extracellular matrix	extracellular matrix GO:0031012
cytoplasmic microtubule	cytoplasmic microtubule GO:0005881
condensed compartments of microtubule bundling	cytoskeletal part GO:0044430
collagen-containing extracellular matrix	collagen-containing extracellular matrix GO:0062023
cGAS foci	intracellular non-membrane-bounded organelle GO:0043232
bacterial RNP-bodies (BR-bodies)	cytoplasmic ribonucleoprotein granule GO:0036464
axonal TIAR-2 granules	intracellular non-membrane-bounded organelle GO:0043232
MORC3-NBs	nuclear body GO:0016604
Yb body	Yb body GO:0070725
contractile ring	contractile ring GO:0070938

## Sheet: Table S6
Table S6
ECO terms used in the description of experimental techniques in PhaSePro.
Mapped ECO entry name	Mapped ECO entry ID
acetylation assay evidence	ECO:0001546
co-localization evidence	ECO:0001026
direct assay evidence	ECO:0000002
dynamic light scattering assay evidence	ECO:0007063
electrophoretic mobility shift assay evidence	ECO:0000096
environmental perturbation phenotypic evidence	ECO:0000241
enzymatic activity assay evidence	ECO:0000005
experimental phenotypic evidence	ECO:0000059
fluorescence evidence	ECO:0001115
fluorescence in situ hybridization evidence	ECO:0001047
fluorescence recovery after photobleaching evidence	ECO:0006066
fluorescence resonance energy transfer evidence	ECO:0001048
fusion protein localization evidence	ECO:0000124
genetic transformation evidence	ECO:0005027
imaging assay evidence	ECO:0000324
immunodetection assay evidence	ECO:0005593
immunofluorescence evidence	ECO:0000007
induced mutation evidence	ECO:0001056
in vitro assay evidence	ECO:0000181
in vivo assay evidence	ECO:0000178
knockin evidence	ECO:0001090
knockout evidence	ECO:0001091
localization evidence	ECO:0001533
mass spectrometry evidence	ECO:0001096
methylation assay evidence	ECO:0001554
microscopy evidence	ECO:0001098
morphological similarity evidence	ECO:0000071
nuclear magnetic resonance spectroscopy evidence	ECO:0001105
over expression analysis evidence	ECO:0000120
particle size and count assay evidence	ECO:0000334
phosphatase assay evidence	ECO:0001556
physical interaction evidence	ECO:0000021
protein kinase assay evidence	ECO:0001558
small interfering RNA knockdown evidence	ECO:0001583
western blot evidence	ECO:0000112
x-ray crystallography evidence	ECO:0001823
